# Supplementary material for: Antioxidant and Anti-Inflammatory Activity of Cynanchum acutum L. Isolated Flavonoids Using Experimentally Induced Type 2 Diabetes Mellitus: Biological and In Silico Investigation for NF-κB Pathway/miR-146a Expression Modulation
Source: Antioxidants (Basel). 2021 Oct 27;10(11):1713. doi: 10.3390/antiox10111713 (PMC8615122; doi:10.3390/antiox10111713)
Supplement: Supplementary file 1 [file antioxidants-10-01713-s001.zip]

Archive with 1 entries (1 files):
- antioxidants-1398416-supplementary.pdf
